# Supplementary material for: Five-leaf Generalizations of the D-statistic Reveal the Directionality of Admixture
Source: Mol Biol Evol. 2024 Sep 20;41(11):msae198. doi: 10.1093/molbev/msae198 (PMC11708231; doi:10.1093/molbev/msae198)
Supplement: msae198_Supplementary_Data [file msae198_supplementary_data.zip]

Archive with 2 entries (2 files):
- Appendix.pdf
- Supplementary Tables S19-S24.xls
