# Supplementary material for: Five-leaf Generalizations of the D-statistic Reveal the Directionality of Admixture
Source: Mol Biol Evol. 2024 Sep 20;41(11):msae198. doi: 10.1093/molbev/msae198 (PMC11708231; doi:10.1093/molbev/msae198)
Supplement: msae198_Supplementary_Data [file msae198_supplementary_data.zip › Supplementary Tables S19-S24.xls]

## Sheet: Table S19
Supplementary Table 19. Symmetric tree window summaries including singletons.
		(((pABC_BC,pEBB),(APB,pPB)),BLK)							(((pABC_BC,pEBB),(Bruno,pPB)),BLK)							(((pABC_BC,pEBB),(pAK,pPB)),BLK)
	Scenarios	100Kb	500Kb	1Mb	5Mb	10Mb		Scenarios	100Kb	500Kb	1Mb	5Mb	10Mb		Scenarios	100Kb	500Kb	1Mb	5Mb	10Mb
	unexplainable	6239	3358	2061	460	239		unexplainable	6431	3364	2046	460	240		unexplainable	69	970	470	74	3
	nothing	9823	428	37	2	2		nothing	9331	410	33	1	1		nothing	10815	1327	462	17	0
	1 -> 3	3	1	0	0	0		1 -> 3	7	0	0	0	0		1 -> 3	0	0	0	0	0
	3 -> 1	22	11	5	0	0		3 -> 1	37	26	14	0	0		3 -> 1	0	2	0	0	0
	1 -> 4	2	0	0	0	0		1 -> 4	2	0	0	0	0		1 -> 4	0	0	0	0	1
	4 -> 1	12	1	2	0	0		4 -> 1	11	5	1	0	0		4 -> 1	4	0	0	0	0
	2 -> 3	2	0	0	0	0		2 -> 3	3	0	1	0	0		2 -> 3	0	0	0	0	0
	3 -> 2	10	2	1	0	0		3 -> 2	4	1	2	0	0		3 -> 2	0	0	0	0	0
	2 -> 4	0	0	0	0	0		2 -> 4	1	0	0	0	0		2 -> 4	0	0	0	0	0
	4 -> 2	0	0	0	0	0		4 -> 2	1	0	0	0	0		4 -> 2	0	0	0	0	0
	12345 -> 1	0	0	0	0	0		12345 -> 1	0	0	0	0	0		12345 -> 1	0	0	0	0	0
	34 <-> 2*	1134	66	7	0	0		34 <-> 2*	1215	61	10	0	0		34 <-> 2*	1427	266	109	5	1
	5 -> 1	118	7	0	0	0		5 -> 1	124	9	0	0	0		5 -> 1	153	28	11	3	1
	1 -> 5	106	7	1	0	0		1 -> 5	102	9	1	0	0		1 -> 5	131	18	7	2	1
	12345 -> 2	117	8	1	0	0		12345 -> 2	135	5	2	0	0		12345 -> 2	163	37	18	1	29
	34 <-> 1*	3747	352	45	0	0		34 <-> 1*	3864	360	60	0	0		34 <-> 1*	4608	1285	719	108	145
	5 -> 2	345	64	12	0	0		5 -> 2	375	77	21	0	0		5 -> 2	448	289	267	199	26
	2 -> 5	212	50	15	0	0		2 -> 5	231	44	7	0	0		2 -> 5	283	196	155	49	0
	12345 -> 3	3	0	0	0	0		12345 -> 3	1	0	0	0	0		12345 -> 3	0	0	0	0	0
	12 <-> 4*	63	8	2	0	0		12 <-> 4*	56	6	2	0	0		12 <-> 4*	4	2	1	0	0
	5 -> 3	18	7	3	0	0		5 -> 3	21	2	3	1	0		5 -> 3	0	0	0	0	0
	3 -> 5	60	58	44	0	0		3 -> 5	56	40	22	0	0		3 -> 5	0	0	0	0	0
	12345 -> 4	3	6	1	0	0		12345 -> 4	5	8	7	0	0		12345 -> 4	0	0	0	0	0
	12 <-> 3*	68	18	2	0	0		12 <-> 3*	89	25	7	0	0		12 <-> 3*	3	0	0	0	0
	5 -> 4	13	1	0	0	0		5 -> 4	13	0	0	0	0		5 -> 4	0	0	0	0	0
	4 -> 5	9	1	0	0	0		4 -> 5	9	0	0	0	0		4 -> 5	1	0	0	0	0
		(((pABC_BC,pBB),(APB,pPB)),BLK)							(((pABC_BC,pBB),(Bruno,pPB)),BLK)							(((pABC_BC,pBB),(pAK,pPB)),BLK)
	Scenarios	100Kb	500Kb	1Mb	5Mb	10Mb		Scenarios	100Kb	500Kb	1Mb	5Mb	10Mb		Scenarios	100Kb	500Kb	1Mb	5Mb	10Mb
	unexplainable	54	227	1990	459	239		unexplainable	5309	3230	1989	458	240		unexplainable	927	606	347	68	35
	nothing	11987	589	70	2	2		nothing	11563	588	62	1	1		nothing	13386	2011	837	85	34
	1 -> 3	0	0	1	0	0		1 -> 3	6	0	0	0	0		1 -> 3	0	0	0	0	0
	3 -> 1	16	12	4	0	0		3 -> 1	26	25	6	0	0		3 -> 1	1	3	1	0	0
	1 -> 4	8	0	0	0	0		1 -> 4	1	0	0	0	0		1 -> 4	0	0	0	0	0
	4 -> 1	16	3	1	0	0		4 -> 1	14	2	0	0	0		4 -> 1	3	0	0	0	1
	2 -> 3	0	0	0	0	0		2 -> 3	1	1	0	0	0		2 -> 3	0	0	0	0	0
	3 -> 2	0	1	2	0	0		3 -> 2	2	2	2	0	0		3 -> 2	0	0	0	0	0
	2 -> 4	2	0	0	0	0		2 -> 4	0	0	0	0	0		2 -> 4	0	0	0	0	0
	4 -> 2	0	0	0	0	0		4 -> 2	0	0	0	0	0		4 -> 2	0	1	1	0	0
	12345 -> 1	0	0	0	0	0		12345 -> 1	0	0	0	0	0		12345 -> 1	0	0	0	0	0
	34 <-> 2*	1111	98	17	0	0		34 <-> 2*	1187	105	14	0	0		34 <-> 2*	1412	387	168	20	3
	5 -> 1	98	6	0	0	0		5 -> 1	98	8	1	0	0		5 -> 1	129	29	15	4	1
	1 -> 5	71	8	0	0	0		1 -> 5	74	9	1	0	0		1 -> 5	83	24	8	2	3
	12345 -> 2	83	7	1	0	0		12345 -> 2	85	8	1	0	0		12345 -> 2	103	46	26	6	2
	34 <-> 1*	3086	329	40	0	0		34 <-> 1*	3208	332	66	0	0		34 <-> 1*	3825	1243	768	237	135
	5 -> 2	127	19	2	0	0		5 -> 2	138	17	5	0	0		5 -> 2	171	61	38	31	21
	2 -> 5	61	7	1	0	0		2 -> 5	78	8	2	0	0		2 -> 5	90	32	21	8	6
	12345 -> 3	4	0	0	0	0		12345 -> 3	2	0	0	0	0		12345 -> 3	0	0	0	0	0
	12 <-> 4*	94	13	1	0	0		12 <-> 4*	81	11	5	0	0		12 <-> 4*	9	3	3	1	0
	5 -> 3	29	8	5	0	0		5 -> 3	27	4	3	0	0		5 -> 3	1	0	0	0	0
	3 -> 5	85	99	88	1	0		3 -> 5	85	63	50	0	0		3 -> 5	0	0	0	0	0
	12345 -> 4	6	7	7	0	0		12345 -> 4	11	10	14	3	0		12345 -> 4	0	0	0	0	0
	12 <-> 3*	99	22	10	0	0		12 <-> 3*	138	33	17	0	0		12 <-> 3*	7	1	1	0	0
	5 -> 4	13	1	0	0	0		5 -> 4	11	0	1	0	0		5 -> 4	1	0	0	0	0
	4 -> 5	7	0	0	0	0		4 -> 5	8	0	0	0	0		4 -> 5	1	0	0	0	0

## Sheet: Table S20
Supplementary Table 20. Symmetric tree window summaries without including singletons.
		(((pABC_BC,pEBB),(APB,pPB)),BLK)							(((pABC_BC,pEBB),(Bruno,pPB)),BLK)							(((pABC_BC,pEBB),(pAK,pPB)),BLK)
	Scenarios	100Kb	500Kb	1Mb	5Mb	10Mb		Scenarios	100Kb	500Kb	1Mb	5Mb	10Mb		Scenarios	100Kb	500Kb	1Mb	5Mb	10Mb
	unexplainable	1352	621	490	244	162		unexplainable	1412	590	413	167	104		unexplainable	548	69	48	14	9
	nothing	12781	1632	565	20	5		nothing	12359	1601	584	34	9		nothing	13004	1909	760	59	17
	1 -> 3	8	2	1	0	0		1 -> 3	25	3	0	0	0		1 -> 3	0	0	0	0	0
	3 -> 1	52	31	12	3	0		3 -> 1	77	61	38	9	3		3 -> 1	7	8	6	1	1
	1 -> 4	21	9	13	0	0		1 -> 4	10	5	3	0	0		1 -> 4	2	0	0	0	0
	4 -> 1	149	190	167	58	40		4 -> 1	111	118	103	53	34		4 -> 1	32	9	11	3	3
	2 -> 3	5	1	0	0	0		2 -> 3	7	2	1	0	0		2 -> 3	0	0	0	0	0
	2 -> 4	7	6	3	0	0		2 -> 4	12	4	0	0	0		2 -> 4	1	0	0	0	0
	3 -> 2	15	7	4	1	0		3 -> 2	12	4	3	0	0		3 -> 2	0	1	1	0	0
	4 -> 2	20	8	11	1	0		4 -> 2	22	6	6	0	0		4 -> 2	15	2	0	1	0
	34 <-> 2*	1795	293	101	5	1		34 <-> 2*	1866	304	119	7	3		34 <-> 2*	2046	383	159	15	5
	34 <-> 1*	5646	1494	755	107	28		34 <-> 1*	5901	1623	890	178	83		34 <-> 1*	6435	2069	1254	368	205
	12 <-> 4*	220	133	111	23	5		12 <-> 4*	220	91	59	12	4		12 <-> 4*	86	5	1	1	1
	12 <-> 3*	0	0	0	0	0		12 <-> 3*	0	0	0	0	0		12 <-> 3*	0	0	0	0	0
		(((pABC_BC,pBB),(APB,pPB)),BLK)							(((pABC_BC,pBB),(Bruno,pPB)),BLK)							(((pABC_BC,pBB),(pAK,pPB)),BLK)
	Scenarios	100Kb	500Kb	1Mb	5Mb	10Mb		Scenarios	100Kb	500Kb	1Mb	5Mb	10Mb		Scenarios	100Kb	500Kb	1Mb	5Mb	10Mb
	unexplainable	1051	593	468	225	144		unexplainable	1178	543	379	146	146		unexplainable	487	73	52	17	12
	nothing	14677	1996	736	50	15		nothing	14235	1983	776	70	70		nothing	14940	2333	999	114	44
	1 -> 3	4	2	2	0	0		1 -> 3	14	5	2	0	0		1 -> 3	0	0	0	0	0
	3 -> 1	33	20	7	0	0		3 -> 1	55	38	21	7	7		3 -> 1	5	7	6	0	0
	1 -> 4	30	11	11	2	5		1 -> 4	22	6	2	1	1		1 -> 4	0	0	0	0	0
	4 -> 1	115	142	125	46	29		4 -> 1	81	82	64	34	34		4 -> 1	25	10	8	7	4
	2 -> 3	6	0	0	0	0		2 -> 3	2	6	2	1	1		2 -> 3	0	0	0	0	0
	2 -> 4	6	1	1	1	0		2 -> 4	5	1	1	0	0		2 -> 4	0	0	0	0	0
	3 -> 2	6	1	5	0	0		3 -> 2	4	2	5	0	0		3 -> 2	0	0	1	0	0
	4 -> 2	13	15	11	1	0		4 -> 2	15	10	4	1	1		4 -> 2	2	2	1	0	0
	34 <-> 2*	1754	376	141	9	0		34 <-> 2*	1828	395	156	14	14		34 <-> 2*	2000	502	222	26	7
	34 <-> 1*	4029	1075	562	82	25		34 <-> 1*	4243	1201	705	158	158		34 <-> 1*	4637	1521	944	296	173
	12 <-> 4*	308	187	149	46	23		12 <-> 4*	294	129	82	26	26		12 <-> 4*	75	8	5	2	1
	12 <-> 3*	0	0	0	0	0		12 <-> 3*	0	0	0	0	0		12 <-> 3*	0	0	0	0	0
														>

## Sheet: Table S21
Supplementary Table 21. Asymmetric tree window summaries including singletons.
		((((pABC_BC,pBB),pEBB),APB),BLK)							((((pABC_BC,pBB),pEBB),Bruno),BLK)							((((pABC_BC,pBB),pEBB),pAK),BLK)
	Scenarios	100Kb	500Kb	1Mb	5Mb	10Mb		Scenarios	100Kb	500Kb	1Mb	5Mb	10Mb		Scenarios	100Kb	500Kb	1Mb	5Mb	10Mb
	unexplainable	3981	909	464	91	46		unexplainable	4185	969	485	107	47		unexplainable	4201	976	486	103	41
	nothing	12514	1596	611	54	17		nothing	12007	1489	569	42	18		nothing	11920	1474	563	45	17
	1 <-> 3*	399	112	48	5	1		1 <-> 3*	418	113	50	3	0		1 <-> 3*	421	116	52	3	1
	2 <-> 3*	800	338	207	49	25		2 <-> 3*	812	349	205	42	22		2 <-> 3*	808	333	198	43	22
	1 -> 4	2351	703	378	54	14		1 -> 4	2459	692	385	59	12		1 -> 4	2483	707	384	60	16
	4 -> 1	1001	495	398	194	132		4 -> 1	1071	526	410	195	137		4 -> 1	1095	538	421	195	137
	2 -> 4	728	177	72	5	1		2 -> 4	783	178	72	5	1		2 -> 4	795	179	75	4	1
	4 -> 2	158	49	23	1	1		4 -> 2	177	58	25	1	1		4 -> 2	178	55	22	1	1
	1 -> 5	102	24	8	4	1		1 -> 5	117	20	8	3	1		1 -> 5	114	20	7	3	1
	5 -> 1	44	18	15	2	3		5 -> 1	43	19	12	3	2		5 -> 1	51	22	13	3	3
	1234-> 1	0	0	0	0	0		1234-> 1	0	0	0	0	0		1234-> 1	0	0	0	0	0
	12345 -> 1	0	0	0	0	0		12345 -> 1	0	0	0	0	0		12345 -> 1	0	0	0	0	0
	2 -> 5	61	16	7	0	0		2 -> 5	63	17	7	0	0		2 -> 5	66	14	7	0	0
	5 -> 2	9	4	1	0	0		5 -> 2	10	7	1	0	0		5 -> 2	10	5	1	0	0
	1234 -> 2	9	5	4	0	0		1234 -> 2	11	5	4	0	0		1234 -> 2	14	5	4	0	0
	12345 -> 2	0	0	0	0	0		12345 -> 2	0	0	0	0	0		12345 -> 2	0	0	0	0	0

## Sheet: Table S22
Supplementary Table 22. Asymmetric tree window summaries without including singletons.
		((((pABC_BC,pBB),pEBB),APB),BLK)							((((pABC_BC,pBB),pEBB),Bruno),BLK)							((((pABC_BC,pBB),pEBB),pAK),BLK)
	Scenarios	100Kb	500Kb	1Mb	5Mb	10Mb		Scenarios	100Kb	500Kb	1Mb	5Mb	10Mb		Scenarios	100Kb	500Kb	1Mb	5Mb	10Mb
	unexplainable	320	616	286	30	12		unexplainable	3142	642	287	39	9		unexplainable	3149	653	288	36	6
	nothing	12617	1621	624	60	18		nothing	12126	1517	583	47	19		nothing	12037	1501	578	50	17
	123 -> 2*	452	125	57	6	2		123 -> 2*	480	125	59	4	2		123 -> 2*	480	131	62	4	2
	123 -> 1*	886	368	222	53	27		123 -> 1*	896	382	221	48	25		123 -> 1*	893	367	217	48	24
	1 -> 4	2469	745	420	72	26		1 -> 4	2589	743	430	78	26		1 -> 4	2615	758	426	80	31
	4 -> 1	1090	547	425	216	149		4 -> 1	1178	583	446	220	155		4 -> 1	1201	594	455	221	154
	2 -> 4	769	186	73	5	1		2 -> 4	822	192	73	5	1		2 -> 4	835	191	76	4	1
	4 -> 2	174	55	28	1	1		4 -> 2	195	65	31	1	1		4 -> 2	199	60	26	1	1
	1 -> 5	399	105	53	13	2		1 -> 5	429	107	54	13	1		1 -> 5	429	102	55	11	1
	5 -> 1*	72	30	19	5	3		5 -> 1*	72	35	19	5	2		5 -> 1*	80	36	20	5	4
	2 -> 5	219	51	28	1	0		2 -> 5	235	55	32	2	0		2 -> 5	243	55	32	2	0
	5 -> 2*	18	9	5	0	0		5 -> 2*	21	12	5	0	0		5 -> 2*	24	10	5	0	0

## Sheet: Table S23
Supplementary Table 23. Quasisymmetric tree window summaries including singletons.
		(((pABC_BC,pBB),pEBB),(APB,pPB))							(((pABC_BC,pBB),pEBB),(Bruno,pPB))							(((pABC_BC,pBB),pEBB),(pAK,pPB))
	Scenarios	100Kb	500Kb	1Mb	5Mb	10Mb		Scenarios	100Kb	500Kb	1Mb	5Mb	10Mb		Scenarios	100Kb	500Kb	1Mb	5Mb	10Mb
	unexplainable	5183	2123	1443	416	227		unexplainable	5543	2355	1551	427	228		unexplainable	4251	863	443	55	15
	nothing	10688	756	138	3	2		nothing	10034	573	83	0	0		nothing	11206	1400	514	39	14
	1 -> 4	0	0	0	0	0		1 -> 4	0	0	0	0	0		1 -> 4	0	0	0	0	0
	4 -> 1	9	12	11	0	0		4 -> 1	8	19	11	2	0		4 -> 1	0	2	0	0	0
	1 -> 5	1	0	0	0	0		1 -> 5	0	0	0	0	0		1 -> 5	0	0	0	0	0
	5 -> 1	5	3	1	0	0		5 -> 1	4	3	2	0	0		5 -> 1	0	0	1	0	0
	2 -> 4	0	0	0	0	0		2 -> 4	0	0	0	0	0		2 -> 4	0	0	0	0	0
	4 -> 2	0	0	0	0	0		4 -> 2	0	0	0	0	0		4 -> 2	0	0	0	0	0
	2 -> 5	0	0	0	0	0		2 -> 5	0	0	0	0	0		2 -> 5	0	0	0	0	0
	5 -> 2	0	0	0	0	0		5 -> 2	0	0	0	0	0		5 -> 2	0	0	0	0	0
	2 -> 45	752	106	28	0	0		2 -> 45	790	92	14	0	0		2 -> 45	901	219	92	6	2
	45 -> 2	257	35	6	0	0		45 -> 2	285	25	9	0	0		45 -> 2	318	74	35	3	1
	1 <-> 3*	380	48	9	0	0		1 <-> 3*	374	44	2	0	0		1 <-> 3*	433	102	47	5	0
	12345 -> 2	6	0	0	0	0		12345 -> 2	7	0	0	0	0		12345 -> 2	8	3	3	0	0
	1 -> 45	2062	284	67	1	0		1 -> 45	2046	253	65	1	1		1 -> 45	2412	589	281	30	9
	45 -> 1	1377	370	140	5	0		45 -> 1	1418	295	106	1	0		45 -> 1	1653	774	576	260	158
	2 <-> 3*	771	200	61	1	0		2 <-> 3*	798	160	39	0	0		2 <-> 3*	944	399	226	56	39
	12345 -> 1	35	11	1	0	0		12345 -> 1	38	10	2	0	0		12345 -> 1	47	31	20	8	3
	5 -> 12	12	2	0	0	0		5 -> 12	16	0	0	0	0		5 -> 12	1	0	0	0	0
	12 -> 5	3	0	0	0	0		12 -> 5	2	1	1	0	0		12 -> 5	0	0	0	0	0
	4 -> 3	17	5	4	0	0		4 -> 3	20	8	3	0	0		4 -> 3	0	0	0	0	0
	3 -> 4	12	3	5	2	0		3 -> 4	6	3	0	0	1		3 -> 4	1	0	0	0	0
	4 -> 12	10	7	5	0	0		4 -> 12	19	11	1	0	0		4 -> 12	0	0	0	0	0
	12 -> 4	3	2	1	1	0		12 -> 4	7	2	2	1	0		12 -> 4	0	0	0	0	0
	5 -> 3	10	2	1	0	0		5 -> 3	13	0	0	0	0		5 -> 3	0	0	0	0	0
	3 -> 5	0	0	0	0	0		3 -> 5	4	0	0	0	0		3 -> 5	0	0	0	0	0
	123 -> 5*	0	0	0	0	0		123 -> 5*	0	0	0	0	0		123 -> 5*	0	0	0	0	0
	123 -> 4*	0	0	0	0	0		123 -> 4*	0	0	0	0	0		123 -> 4*	0	0	0	0	0

## Sheet: Table S24
Supplementary Table 24. Quasisymmetric tree window summaries without including singletons.
		(((pABC_BC,pBB),pEBB),(APB,pPB))							(((pABC_BC,pBB),pEBB),(Bruno,pPB))							(((pABC_BC,pBB),pEBB),(pAK,pPB))
	Scenarios	100Kb	500Kb	1Mb	5Mb	10Mb		Scenarios	100Kb	500Kb	1Mb	5Mb	10Mb		Scenarios	100Kb	500Kb	1Mb	5Mb	10Mb
	unexplainable	877	321	199	53	27		unexplainable	933	326	185	51	31		unexplainable	439	63	37	8	2
	nothing	13957	1904	736	69	19		nothing	13588	1813	719	64	16		nothing	13814	1983	796	75	19
	1 -> 4	7	1	1	0	0		1 -> 4	7	2	3	0	0		1 -> 4	0	0	0	0	0
	4 -> 1	66	47	41	7	1		4 -> 1	98	70	60	22	9		4 -> 1	11	9	7	3	1
	1 -> 5	11	2	0	0	0		1 -> 5	3	0	0	0	0		1 -> 5	0	0	0	0	0
	5 -> 1	127	112	77	52	45		5 -> 1	138	95	74	35	25		5 -> 1	37	7	7	0	1
	2 -> 4	0	0	0	0	0		2 -> 4	1	1	1	0	0		2 -> 4	0	0	0	0	0
	4 -> 2	2	2	0	0	2		4 -> 2	9	3	3	0	0		4 -> 2	0	0	0	0	1
	2 -> 5	1	0	0	0	0		2 -> 5	2	0	1	0	0		2 -> 5	0	0	0	0	0
	5 -> 2	14	5	3	0	0		5 -> 2	7	8	2	0	0		5 -> 2	5	0	0	0	0
	45 <-> 2*	1846	401	178	10	2		45 <-> 2*	1946	424	176	12	4		45 <-> 2*	2054	473	208	14	3
	45 <-> 1*	5145	1625	981	266	145		45 <-> 1*	5325	1674	999	273	155		45 <-> 1*	5735	1923	1182	360	213
	12 <-> 5*	90	22	14	3	0		12 <-> 5*	60	20	9	2	1		12 <-> 5*	90	0	1	1	1
	12 <-> 4*	42	16	10	2	0		12 <-> 4*	68	22	8	3	0		12 <-> 4*	0	0	2	1	0
